# Supplementary material for: ABO and Rhesus Blood Groups in Acute Puumala Hantavirus Infection
Source: Viruses. 2021 Nov 13;13(11):2271. doi: 10.3390/v13112271 (PMC8621274; doi:10.3390/v13112271)
Supplement: Supplementary file 1 [file viruses-13-02271-s001.zip]

Archive with 1 entries (1 files):
- viruses-1423706-supplementary.pdf
